# Supplementary material for: Insectivorous bat reproduction and human cave visitation in Cambodia: A perfect conservation storm?
Source: PLoS One. 2018 Apr 30;13(4):e0196554. doi: 10.1371/journal.pone.0196554 (PMC5927413; doi:10.1371/journal.pone.0196554)
Supplement: S1 Table — (XLSX) [file pone.0196554.s001.xlsx]

## Sheet: S1 Table
S1 Table. Domestic and international visitation to Chhngauk hill (Vihear Tuk-Bonn cave) from January 2007 to May 2014 inclusive.
Year/Visitor type	Jan	Feb	Mar	Apr	May	Jun	Jul	Aug	Sep	Oct	Nov	Dec
2007 - International visitors	205	107	87	77	73	72	96	76	84	74	78	118
2007 - Domestic vistors	224	429	579	679	679	679	679	372	482		232	222
2008 - International visitors	192	262	182	179	115	135	126	166	96	66	66	145
2008 - Domestic vistors	779	799	866	766	366	156	153	159	89	69	79	99
2009 - International visitors	345	335			182	152	114	114	94	113	145	156
2009 - Domestic vistors	169	269			278	288	208	203	209	227	279	299
2010 - International visitors	150	296	307	186	273	186	198	196	236	194	200	196
2010 - Domestic vistors	269	780	314	628	290	262	252	362	143		255	255
2011 - International visitors	216	216	213	228	218	211	296	321	211	166	316	148
2011 - Domestic vistors	255	243	198	925	199	169	189	86	169	191	284	175
2012 - International visitors	215	207	207	194	223	212	138	303	256	190	278	463
2012 - Domestic vistors	29	226	326	747	780	55		104	196	247	132	194
2013 - International visitors	616	598	612	880	380	408	421	598	345	279	527	875
2013 - Domestic vistors	243	275	195	573	373	235	218	135	167	86	371	157
2014 - International visitors	322	513	637	571	527
2014 - Domestic vistors	132	330	463	753	473
