# Supplementary material for: Insectivorous bat reproduction and human cave visitation in Cambodia: A perfect conservation storm?
Source: PLoS One. 2018 Apr 30;13(4):e0196554. doi: 10.1371/journal.pone.0196554 (PMC5927413; doi:10.1371/journal.pone.0196554)
Supplement: S2 Table — (XLSX) [file pone.0196554.s002.xlsx]

## Sheet: S2 Table
S2 Table. International arrivals in Cambodia from January 2007 to May 2014 inclusive.
Year	Jan	Feb	Mar	Apr	May	Jun	Jul	Aug	Sep	Oct	Nov	Dec
2007	194932	177130	178751	165347	132512	126677	143310	151478	137027	160235	194646	253083
2008	223581	214902	205722	173903	149275	130853	148449	156098	145146	156718	191549	229269
2009	218691	200789	202808	177955	145564	140711	163817	171668	151937	157105	195570	234962
2010	232590	222354	228748	200965	170164	166335	202349	206563	173112	205515	249892	249702
2011	274471	255499	248497	223032	190258	193272	239527	250429	209804	233190	265539	298344
2012	350257	321870	323083	277304	233220	250918	284282	293859	242747	290959	333482	382326
2013	404106	385760	382206	327000	292115	301412	338761	342064	283787	334410	386737	431807
2014	442045	425801	400076	332690	300342
