# Supplementary material for: Insectivorous bat reproduction and human cave visitation in Cambodia: A perfect conservation storm?
Source: PLoS One. 2018 Apr 30;13(4):e0196554. doi: 10.1371/journal.pone.0196554 (PMC5927413; doi:10.1371/journal.pone.0196554)
Supplement: S3 Table — (XLSX) [file pone.0196554.s003.xlsx]

## Sheet: S3 Table
S3 Table. Sex, age and reproductive status of Hipposideros larvatus s.l. and Taphozous melanopogon captured at Chhngauk hill from February 2014 to January 2016 inclusive (except May 2015).
H. larvatus s.l.	Feb'14	Mar'14	Apr'14	May'14	Jun'14	Jul'14	Aug'14	Sep'14	Oct'14	Nov'14	Dec'14	Jan'15	Feb'15	Mar'15	Apr'15	May'15	Jun'15	Jul'15	Aug'15	Sep'15	Oct'15	Nov'15	Dec'15	Jan'16
Juvenile male				9	6			2									2			1
Immature male		4			2			1							1		2	3	5	5	2	2	4	9
Mature male	14	21	24	41	10	17	9	15	8	6	10	6	3	12	17		11	8	6	7	6	7	4	3
Juvenile female				2	8			1									3	2
Nulliparous female	23	28	2	3	8	11	10	4	6	3	4	2	1	1			3	7	8	12	4	9	4	4
Parous female				9	4	1	1			1					4		10	6		3	1
Pregnant female			23											6	20
Lactating female			4	1	12	4		1							10		3	4	1
Female + neonate			7												6
Total	37	53	60	65	50	33	20	24	14	10	14	8	4	19	58	0	34	30	20	28	13	18	12	16
T. melanopogon	Feb'14	Mar'14	Apr'14	May'14	Jun'14	Jul'14	Aug'14	Sep'14	Oct'14	Nov'14	Dec'14	Jan'15	Feb'15	Mar'15	Apr'15	May'15	Jun'15	Jul'15	Aug'15	Sep'15	Oct'15	Nov'15	Dec'15	Jan'16
Juvenile male		1			18	2	1	2									1	2	1		1		1
Immature male		1			4			11	1		1			3	1		2	2	2	3		5	10	3
Mature male	14	3	1	5	6	4	7	1	6	5	3	4	1	5	2		5	1				7		3
Juvenile female								3					1				3
Nulliparous female	7	12			1		8	1	1	1	1	3					1	2		1		4	7	2
Parous female	2			1	1	3	1	1	5	6	9	7		4			1	1				1	2	6
Pregnant female		1	2	1											1							1
Lactating female				1	7	4	4	5											2			5	1
Female + neonate				8
Total	23	18	3	16	37	13	21	24	13	12	14	14	2	12	4	0	13	8	5	4	1	23	21	14
